# Supplementary material for: Molecular Analysis of High-Grade Serous Ovarian Carcinoma Exhibiting Low-Grade Serous Carcinoma and Serous Borderline Tumor
Source: Curr Issues Mol Biol. 2024 Aug 25;46(9):9376–85. doi: 10.3390/cimb46090555 (PMC11430742; doi:10.3390/cimb46090555)
Supplement: Supplementary file 1 [file cimb-46-00555-s001.zip]

Archive with 1 entries (1 files):
- cimb-3154051-supplementary.pdf
